# Supplementary material for: Residual Human Intestinal Nematode Infections Following Discontinuation of Mass Drug Administration in a Rural South Asian Setting: Implications for Deworming Surveillance
Source: Trop Med Infect Dis. 2026 May 27;11(6):147. doi: 10.3390/tropicalmed11060147 (PMC13307587; doi:10.3390/tropicalmed11060147)
Supplement: Supplementary file 1 [file tropicalmed-11-00147-s001.zip]

Archive with 1 entries (1 files):
- tropicalmed-4280527-supplementary.pdf
